# Supplementary material for: Poly(2-Hydroxyethyl methacrylate-co-N,N-dimethylacrylamide)-Coated Quartz Crystal Microbalance Sensor: Membrane Characterization and Proof of Concept
Source: Gels. 2021 Sep 24;7(4):151. doi: 10.3390/gels7040151 (PMC8544454; doi:10.3390/gels7040151)
Supplement: Supplementary file 1 [file gels-07-00151-s001.zip]

Archive with 1 entries (1 files):
- gels-1352579-supplementary.pdf
